# Supplementary material for: Genome-wide identification and expression analysis of the 2OG-Fe(II) oxygenase gene family in upland cotton (Gossypium hirsutum L.)
Source: Physiol Mol Biol Plants. 2021 Sep 25;27(9):1969–77. doi: 10.1007/s12298-021-01065-4 (PMC8484399; doi:10.1007/s12298-021-01065-4)
Supplement: Supplementary file 1 — Supplementary file1 (XLSX 12 kb) [file 12298_2021_1065_MOESM1_ESM.xlsx]

## Sheet: Sheet1
Table S1 A catalog of 25 cotton RF proteins
NIPGR ID	Cotton Identfier	Chromosome	Start Position	End Position	Protein (aa)	pI	Molecular wight (Da)	CDS (bp)	Predicted Subcelluar Location
GhRF01	GH_A03G1315.1	AD1-A03	73589806	73596284	681	5.45	60529	2046	Periplasmic
GhRF02	GH_A04G1544.1	AD1-A04	85550857	85554529	460	5.12	28913.7	1383	Periplasmic
GhRF03	GH_A04G1686.1	AD1-A04	86912376	86915932	360	6.79	69853.7	1083	Cytoplasmic
GhRF04	GH_A05G3165.1	AD1-A05	44571153	44575812	646	7.09	30876.5	1941	Periplasmic
GhRF05	GH_A06G2224.1	AD1-A06	125111834	125114258	430	8.65	46823.1	1293	Cytoplasmic
GhRF06	GH_A08G0764.1	AD1-A08	12713616	12717568	554	9.43	27348	1665	Cytoplasmic
GhRF07	GH_A09G1345.1	AD1-A09	68568701	68570825	275	5.31	60386.6	828	Cytoplasmic
GhRF08	GH_A10G0071.1	AD1-A10	588747	590675	239	5.46	40771	720	Extracellular
GhRF09	GH_A10G1602.1	AD1-A10	83519234	83521058	450	9.15	50934.5	1353	Cytoplasmic
GhRF10	GH_A11G1251.1	AD1-A11	12740118	12744933	557	6.71	30848.4	1674	Cytoplasmic
GhRF11	GH_A11G1841.1	AD1-A11	23742127	23745743	558	5.98	40809.1	1677	Cytoplasmic
GhRF12	GH_A12G0100.1	AD1-A12	1409351	1410980	246	6.05	58085.7	741	Cytoplasmic
GhRF13	GH_A12G2208.1	AD1-A12	100375199	100378511	342	8.97	48882.1	1029	Extracellular
GhRF14	GH_D02G1501.1	AD1-D02	48715474	48721835	682	8.26	50169.9	2049	Periplasmic
GhRF15	GH_D04G1887.1	AD1-D04	54598240	54600125	442	4.99	28019.8	1329	Cytoplasmic
GhRF16	GH_D04G2034.1	AD1-D04	55936998	55940583	360	5.94	60545.1	1083	Cytoplasmic
GhRF17	GH_D06G2258.1	AD1-D06	64003453	64006441	426	8.08	47293.4	1281	Cytoplasmic
GhRF18	GH_D08G0762.1	AD1-D08	10429720	10433697	555	7.61	38756.1	1668	Cytoplasmic
GhRF19	GH_D09G1295.1	AD1-D09	39283618	39285733	275	6.38	73445.7	828	Cytoplasmic
GhRF20	GH_D10G0082.1	AD1-D10	688467	690397	241	5.91	63582.1	726	Extracellular
GhRF21	GH_D10G1288.1	AD1-D10	19450193	19452019	450	8.84	50567.4	1353	Cytoplasmic
GhRF22	GH_D11G1278.1	AD1-D11	11480842	11485638	557	9.42	27623.4	1674	Cytoplasmic
GhRF23	GH_D11G1878.1	AD1-D11	19897623	19900842	513	5.29	60181.2	1542	Cytoplasmic
GhRF24	GH_D12G0108.1	AD1-D12	1300824	1302454	253	6.59	73593	762	Cytoplasmic
GhRF25	GH_D12G2225.1	AD1-D12	54666166	54669525	351	7.19	37835.1	1056	Extracellular
