# Supplementary material for: Genome-wide identification and expression analysis of the 2OG-Fe(II) oxygenase gene family in upland cotton (Gossypium hirsutum L.)
Source: Physiol Mol Biol Plants. 2021 Sep 25;27(9):1969–77. doi: 10.1007/s12298-021-01065-4 (PMC8484399; doi:10.1007/s12298-021-01065-4)
Supplement: Supplementary file 2 — Supplementary file2 (XLSX 11 kb) [file 12298_2021_1065_MOESM2_ESM.xlsx]

## Sheet: Sheet1
Table S2 The Ka/Ks ratio of repeated gene pairs in cotton, rice and Arabidopsis
Gene name	Gene name	Ka	Ks	Ka/Ks
GhRF09	AtRF11	0.549412	3.57163	0.153827
AtRF06	GhRF17	0.619104	1.96358	0.315294
AtRF11	GhRF21	0.530951	2.56487	0.207009
AtRF02	GhRF25	0.237161	1.64588	0.144094
GhRF11	AtRF4	0.320833	2.87229	0.111699
GhRF13	AtRF2	0.234331	1.77044	0.132357
GhRF05	AtRF6	0.60621	2.44062	0.248383
OsRF1	GhRF14	0.536961	2.61528	0.205317
OsRF1	GhRF01	0.543716	2.89397	0.187879
GhRF01	GhRF14	0.0162247	0.0363254	0.44665
GhRF02	GhRF15	0.0150268	0.0589729	0.254809
GhRF03	GhRF16	0.0120946	0.0696657	0.173609
GhRF05	GhRF17	0.0145686	0.0657861	0.221454
GhRF06	GhRF10	0.0932152	0.532965	0.174899
GhRF06	GhRF22	0.0923591	0.526457	0.175435
GhRF06	GhRF18	0.0158799	0.0541019	0.293519
GhRF07	GhRF19	0.00797456	0.016072	0.496176
GhRF08	GhRF20	0.0128208	0.0253724	0.505306
GhRF09	GhRF21	0.0216942	0.0525667	0.412699
GhRF10	GhRF22	0.015053	0.0287429	0.523712
GhRF11	GhRF23	0.00936382	0.0379921	0.246468
GhRF12	GhRF24	0.0178129	0.0248085	0.718018
GhRF13	GhRF25	0.0143842	0.0543603	0.264609
